# Supplementary material for: All-Optical Rapid Formation, Transport, and Sustenance of a Sessile Droplet in a Two-Dimensional Slit with Few-Micrometer Separation
Source: Micromachines (Basel). 2023 Jul 21;14(7):1460. doi: 10.3390/mi14071460 (PMC10383034; doi:10.3390/mi14071460)
Supplement: Supplementary file 1 [file micromachines-14-01460-s001.zip]

Archive with 6 entries (6 files):
- Video_S1.mp4
- Video_S2.mp4
- Video_S3.mp4
- Video_S4.mp4
- Video_S5.mp4
- Video_S6.mp4
